# Supplementary material for: Direct observation of dynamic protein interactions involving human microtubules using solid-state NMR spectroscopy
Source: Nat Commun. 2020 Jan 2;11:18. doi: 10.1038/s41467-019-13876-x (PMC6940360; doi:10.1038/s41467-019-13876-x)
Supplement: Supplementary file 6 — Source Data [file 41467_2019_13876_MOESM6_ESM.xlsx]

## Sheet: Source_data_overview
This tab describes the data found in each tab:
Tab title	Desciption	Figure
"microtubule_preparation"	Uncropped gel that shows purification of microtubules from HeLa cells	Fig.1b
"intensity_ratios"	Signal intensity ratios of resolved peaks in 15N-HSQC between MAP7-MTBD bound MTs and free MTs	Fig.5c and Supplementary Fig.2
"microtubule_pelleting_assay"	Uncropped gel that shows microtubule pelleting assay with MAP7-MTBD	Supplementary Fig.3

## Sheet: microtubule_preparation
Uncropped protein gel shown in Figure 1b

## Sheet: intensity_ratios
Number of NMR experiment scans for free MTs	96
Number of NMR experiment scans for MAP7-bound MTs	1664
Signal-to-noise (S/N) factor	4.16333
Factor of differences in sample amount based on 1D CP experiment	3.3
NMR peaks with tentative assignments	S/N ratio (bound/free) measured with TopSpin		S/N (bound) measured in Sparky	S/N (free) measured in Sparky	S/N (bound adjusted)			deviation
G in EGE	0.1992		13	62	10.3125		0.000267343	0.0163506
G in FGE	0.2796		5	17	3.96635		0.00364857	0.0604034
other E	0.3624		24	63	19.0385		0.000274962	0.016582
E in EGE	0.1716		9	50	7.13942		0.000408155	0.0202029
A	0.2244		8	34	6.34615		0.000895189	0.0299197
Y451 (α-tubulin)	0.3564		15	40	11.899		0.000680307	0.0260827
A444 (β-tubulin)	0.7476		22	28	17.4519		0.00177102	0.0420835
R side chain	0.3168		6	18	4.75962		0.00330222	0.057465
A scaling factor was applied to TopSpin measurements to normalize the signal-to-noise ratios between different experiments

## Sheet: microtubule_pelleting_assay
Uncropped protein gel shown in Supplementary Figure 3
